# Supplementary material for: Design and Biological Evaluation of a Gelatin/Recombinant Type III Collagen/CMC Composite Hydrogel for Wound Healing
Source: Gels. 2026 Feb 3;12(2):142. doi: 10.3390/gels12020142 (PMC12940753; doi:10.3390/gels12020142)
Supplement: Supplementary file 1 [file gels-12-00142-s001.zip]

Archive with 1 entries (1 files):
- gels-4096132-supplementary.pdf
